# Supplementary material for: Immobilization Systems of Antimicrobial Peptide Ib−M1 in Polymeric Nanoparticles Based on Alginate and Chitosan
Source: Polymers (Basel). 2022 Aug 2;14(15):3149. doi: 10.3390/polym14153149 (PMC9370884; doi:10.3390/polym14153149)
Supplement: Supplementary file 1 [file polymers-14-03149-s001.zip]

Archive with 1 entries (1 files):
- polymers-1809985-supplementary.pdf
